# Supplementary material for: Acute esophageal necrosis in patients with diabetic ketoacidosis: a systematic review of clinical features and outcomes
Source: Clin J Gastroenterol. 2026 Jul 6;19(4):713–21. doi: 10.1007/s12328-026-02383-4 (PMC13424806; doi:10.1007/s12328-026-02383-4)
Supplement: Supplementary file 1 — Supplementary Material 1. [file 12328_2026_2383_MOESM1_ESM.xlsx]

## Sheet: Sheet1
RowID	Study	Year	Country	Journal	Study_design	CARE_score	Basis for DKA-associated AEN classification	Notes on inclusion/interpretation	Age	Sex	Diabetes_type	Known_diabetes	SGLT2_inhibitor_use	Alcohol_use	important comorbid/background conditions	Trigger_for_DKA	Presenting_symptoms	post-admission bleeding	Overt_upper_GI_bleeding	Hematemesis	Melena	Chest_pain	Epigastric_pain	Odynophagia_or_dysphagia	Shock_or_hypotension	Sepsis_or_infection	Vasopressor_use	Initial_glucose_mg_dL	Initial_pH	Initial_bicarbonate_mEq_L	Initial_anion_gap	Initial_lactate	Initial_creatinine	Initial_BUN	Hemoglobin	WBC	Need_for_transfusion	Endoscopy_performed	Time_to_endoscopy	AEN_location	AEN_extent	Duodenal_involvement	Gastric_involvement	Perforation	Pneumomediastinum	Stricture	ICU_admission	Mechanical_ventilation	Treatment_fluids
R1	Black esophagus with concomitant candidiasis developed after diabetic ketoacidosis	2007	Korea	World Journal of Gastroenterology	case report	20	Original authors’ description	Concomitant candidiasis after DKA.	34	1	Type 2	1	9	9	Acute renal dysfunction	Post-DKA	Initially drowsy mental status	1	1	1	9	9	9	9	1	9	9	819	7.241	NR	NR	NR	2.9	194	NR	NR	9	1	2 days after admission	From 3-4 cm below cricopharyngeus to cardia	Entire esophagus	0	0	0	0	1	9	9	1
R2	Black Esophagus in a Patient with Diabetic Ketoacidosis	2011	USA	Connecticut Medicine	case report	19	Original authors’ description	No additional note.	56	1	NR	1	9	9	Diabetes mellitus; hypertension; coronary artery disease; congestive heart failure; gastroesophageal reflux disease	DKA	Coffee-ground emesis for 3 days preceded by nausea, epigastric pain, and intermittent chest pain	0	1	1	0	1	1	0	0	0	0	416	NR	19	18	1.8	1.3	31	13.8	14.9 x10^3/µL	0	1	During admission	Distal esophagus	Mid/distal-predominant	0	0	0	0	0	0	0	1
R3	Hematemesis in a Patient With Diabetic Ketoacidosis and Chronic HCV Infection	2013	USA	Gastroenterology	Clinical challenge / case report	21	Original authors’ description	No additional note.	55	1	NR	1	9	9	Poorly controlled diabetes; recurrent infective endocarditis; chronic hepatitis C	NR	Coffee-ground emesis; fatigue; polyuria; lightheadedness	0	1	1	0	9	9	9	0	0	0	331	7.023	7	29	NR	2.6	69	16.7	NR	9	1	NR	Mid and distal esophagus	Mid/distal-predominant	1	1	0	0	0	9	9	1
R4	Acute Esophageal Necrosis: A Case of Black Esophagus with DKA	2015	Iran	Archives of Iranian Medicine	Case report	18	Original authors’ description	No additional note.	34	1	NR	1	0	0	irregular insulin treatment	DKA due to insulin omission	Hematemesis; abdominal pain; nausea; vomiting; fatigue; disorientation	0	1	1	0	0	1	0	1	0	0	577	7.19	6.1	NR	NR	3.8	27	NR	16.7 x10^3/µL	0	1	NR	lower two-thirds of esophagus	Mid/distal-predominant	0	0	0	0	0	0	0	1
R5	Acute oesophageal necrosis (black oesophagus)	2016	Spain	Revista Española de Enfermedades Digestivas	autopsy picture/case report	16	Reviewers’ judgment	The original report did not explicitly describe the case as DKA-associated AEN, but the temporal and clinical association between DKA and AEN was considered clear based on the reported clinical course/laboratory findings.	54	1	Type 1	1	9	1	Hypothetical respiratory infection; multiple drug addictions; severe respiratory failure; bronchopneumonia	Respiratory infection causing DKA decompensation	Found unconscious	0	9	9	9	9	9	9	1	1	9	550	NR	NR	NR	NR	NR	NR	NR	NR	9	0	NA	Whole esophagus	Entire esophagus	9	9	0	0	9	9	9	9
R6	Black esophagus syndrome associated with diabetic ketoacidosis	2016	Italy	World Journal of Clinical Cases	case report	27	Original authors’ description	AEN occurred without overt upper gastrointestinal bleeding at presentation.	50	1	Type 2	1	0	0	Hypertension	DKA	Dysphagia; vomiting; polyuria; polydipsia; low-grade fever; epigastric/abdominal pain; nausea	0	0	0	0	9	1	1	1	9	9	720 mg/dL	NR	NR	NR	NR	NR	NR	NR	NR	9	1	During admission	Mid to distal esophagus	Mid/distal-predominant	0	0	0	0	1	9	9	1
R7	Successful bypass operation for esophageal obstruction after acute esophageal necrosis: a case report	2017	Japan	Surgical Case Reports	case report	26	Original authors’ description	Severe late esophageal obstruction/stricture after AEN requiring bypass surgery.	61	0	NR	1	9	9	Malnutrition; necrotizing fasciitis; septic shock; chronic hepatitis C; cerebrovascular disease; chronic renal failure	Septic shock due to necrotizing fasciitis	Hematemesis 3 days after admission	1	1	1	0	0	0	0	1	1	0	NR	NR	NR	NR	NR	NR	NR	NR	NR	0	1	3 days	Entire esophagus	Entire esophagus	0	0	0	0	1	1	0	1
R8	(Black Esophagus) or Gurvits Syndrome: A Rare Complication of Diabetic Ketoacidosis	2017	USA	Case Reports in Gastrointestinal Medicine	case report	21	Original authors’ description	No additional note.	65	1	NR	1	9	9	Coronary artery disease; peripheral vascular disease	DKA	Altered mental status; agitation; confusion; later coffee-ground emesis and melena	1	1	1	1	0	0	0	0	0	0	989	7.2	9.8	30	NR	NR	NR	10.5 to 7.9	NR	0	1	Day 3 of hospitalization	Cervical to GE junction (whole esophagus on follow-up EGD)	Entire esophagus	0	0	0	0	0	9	0	1
R9	Black esophagus: acute esophageal necrosis complicating diabetic ketoacidosis.	2018	Canada	Clinical Gastroenterology and Hepatology	image case report	18	Original authors’ description	Selected over likely overlapping Jeyalingam 2018 report because it contained more detailed case information.	55	0	Type 2	1	9	9	Poorly controlled diabetes (HbA1c 15.6%)	Insulin noncompliance	Anorexia; coffee-ground emesis	0	1	1	9	9	9	9	9	9	9	457.2	7.21	NR	NR	NR	NR	NR	NR	NR	9	1	day after admission	Distal esophagus	Mid/distal-predominant	0	0	0	0	0	1	0	0
R10	Black Esophagus: A Rare Case of Acute Esophageal Necrosis Induced by Diabetic Ketoacidosis in a Young Adult Female	2018	USA	Case Reports in Gastrointestinal Medicine	case report	21	Original authors’ description	No additional note.	37	0	Type 1	1	0	0	Addison disease; systemic lupus erythematosus; recurrent diarrhea	Diarrhea/poor oral intake causing dehydration; poorly controlled diabetes	Blood-tinged emesis; abdominal pain; poor oral intake; nausea	0	1	1	9	9	1	9	0	0	0	763	7.11	4.1	36	NR	NR	NR	NR	NR	0	1	During admission	Distal esophagus	Mid/distal-predominant	0	0	0	0	0	9	0	1
R11	Autopsy case of acute esophageal necrosis associated with fatal diabetic ketoacidosis	2018	Japan	Romanian Journal of Legal Medicine	autopsy case report	19	Original authors’ description	Autopsy case; fatal DKA.	40s	1	NR	0	9	0	Hypertension; suspected but untreated diabetes mellitus	Fatal diabetic ketoacidosis	Found dead at home	0	9	9	9	9	9	9	9	0	0	786	NR	NR	NR	NR	9.3	83	NR	NR	0	0	Postmortem examination	Lower esophagus	Mid/distal-predominant	9	0	0	0	0	0	0	0
R12	Black Esophagus in the Setting of Diabetic Ketoacidosis: A Rare Finding from Our Institution - Case 1	2019	USA	Case Reports in Gastroenterology	case series case	24	Original authors’ description	Concomitant esophageal candidiasis.	67	0	NR	0	0	9	Hypertension; multiple cerebrovascular accidents; invasive ductal carcinoma treated 1 year prior	NR	Nausea; vomiting progressing to hematemesis; worsened speech; difficulty ambulating	0	1	1	0	9	9	9	1	0	0	1194	7.19	18	NR	NR	NR	NR	NR	15.3x10^3/µL	0	1	NR	From 21 cm to the gastroesophageal junction	Mid/distal-predominant	9	9	0	0	0	9	9	1
R13	Black Esophagus in the Setting of Diabetic Ketoacidosis: A Rare Finding from Our Institution - Case 2	2019	USA	Case Reports in Gastroenterology	case series case	24	Original authors’ description	Persistent vomiting/coffee-ground aspirate during DKA treatment.	78	0	Type 2	1	0	9	Chronic pancreatitis; congestive heart failure; poorly controlled type 2 diabetes; remote cholecystectomy	NR	Severe right upper quadrant pain radiating to epigastrium and back; nausea; nonbilious vomiting	1	1	9	9	9	1	9	0	0	0	369	NR	19	NR	NR	NR	NR	NR	NR	0	1	NR	Distal esophagus	Mid/distal-predominant	1	9	0	0	0	9	9	1
R14	Black Esophagus in the Setting of Diabetic Ketoacidosis: A Rare Finding from Our Institution - Case 3	2019	USA	Case Reports in Gastroenterology	case series case	24	Original authors’ description	Possible duplicate of Shah 2019 if Shah is separately identified; include only one report/case source.	35	1	Type 1	1	0	9	Poorly controlled type 1 diabetes; esophageal candidiasis; prior emphysematous gastritis	Insulin omission due to poor appetite	Melenic stool; malaise; chills; dry cough; poor appetite	0	1	0	1	9	9	9	1	1	0	428	6.92	5	NR	NR	NR	NR	NR	22.6x10^3/µL	0	1	NR	Distal esophagus	Mid/distal-predominant	9	9	0	0	0	9	9	1
R15	Black esophagus	2019	Turkey	Turkish Journal of Gastroenterology	case report	19	Original authors’ description	Histologically confirmed AEN.	64	1	NR	1	9	9	Hypertension; later diagnosed polyarteritis nodosa; bilateral proximal renal artery stenosis	NR	Dehydration; after DKA recovery, worsening nausea and vomiting	0	0	0	0	9	9	9	0	0	0	431	7.18	NR	NR	NR	1.3	NR	NR	NR	9	1	After 3 days, when oral diet was restarted after DKA recovery	Entire esophagus; diffuse circumferential black mucosa	Entire esophagus	9	9	0	9	9	9	9	1
R16	Black Esophagus (Acute Necrotizing Esophagitis) and Wischnewsky Lesions in a Death From Diabetic Ketoacidosis	2019	New Zealand	American Journal of Forensic Medicine and Pathology	autopsy case report	20	Original authors’ description	Autopsy case; fatal DKA with Wischnewsky lesions.	67	0	Type 2	1	9	1	Alleged alcohol abuse; cirrhosis with mild-moderate steatosis; atrophic/fibrotic pancreas	Fatal diabetic ketoacidosis, likely in end-stage type 2 diabetes compounded by alcohol abuse	Felt unwell for several days before death	0	9	9	9	9	9	9	9	0	0	445	NR	NR	NR	NR	NR	NR	NR	NR	0	0	Postmortem examination	Entire esophagus	Entire esophagus	9	1	0	0	0	0	0	0
R17	Acute esophageal necrosis: A rare case of upper gastrointestinal bleeding from diabetic ketoacidosis	2020	USA	Clinics and Practice	Case report	24	Original authors’ description	Shock/critical illness in the setting of DKA.	56	1	Type 2	1	9	0	Poorly controlled type 2 diabetes; GOLD stage IIID COPD; hypertension; chronic pain syndrome with long-term opiate use; acute kidney injury; poor nutritional status/deconditioning	Medication nonadherence including insulin for several days	Nausea/vomiting NR; coffee-ground emesis; toxic/metabolic encephalopathy; acute hypoxic respiratory failure	0	1	1	9	9	9	9	1	0	1	NR	NR	NR	NR	NR	3.1	NR	12	NR	0	1	Hospital day 4	Middle and lower thirds of the esophagus	Mid/distal-predominant	0	1	0	0	0	1	1	1
R18	Acute Esophageal Necrosis (Gurvits Syndrome): A Rare Complication of Diabetic Ketoacidosis in a Critically Ill Patient	2020	USA	Case Reports in Medicine	Case report	22	Original authors’ description	AEN became clinically apparent after improvement of DKA.	37	0	Type 2	1	0	0	Hyperlipidemia; hypertension; GERD; poorly controlled diabetes mellitus	poorly controlled, in- sulin-dependent diabetes mellitus	Lethargy; nausea; vomiting; decreased oral intake; cold-like symptoms; severe odynophagia; chest pain with swallowing; small-volume coffee-ground emesis; inability to tolerate oral intake	1	1	1	9	1	9	1	0	0	0	426	7.2	3	23	2.4	1.29	NR	NR	29.1	0	1	After DKA improvement / post-ICU transfer	Middle third of the esophagus with two areas of necrosis	Mid/distal-predominant	0	1	0	0	0	1	0	1
R19	Acute Esophageal Necrosis as a Cause of Pneumomediastinum in a Patient With Diabetic Ketoacidosis	2021	Slovenia	ACG Case Reports Journal	Case report	21	Original authors’ description	Pneumomediastinum and subcutaneous emphysema.	36	1	Type 1	1	0	9	Acute kidney injury	DKA due to insulin noncompliance	Acute respiratory distress; general malaise; vomiting; diarrhea; dyspnea; subcutaneous emphysema of the neck	0	0	0	0	9	9	9	1	0	0	667.8	7.03	NR	NR	NR	2.7	NR	16.5	32.1	0	1	Shortly after admission	Upper third to esophagogastric junction;	Entire esophagus	0	0	0	1	0	1	1	1
R20	Acute esophageal necrosis complicated by refractory stricture formation	2021	USA	JGH Open	case report	25	Original authors’ description	Hypovolemic shock secondary to DKA; refractory esophageal stricture requiring repeated dilations.	62	1	NR	1	9	9	Hypertension; hyperlipidemia; recurrent DKA	Hypovolemic shock secondary to DKA	Altered mental status; prior coffee-ground emesis; later persistent dysphagia, epigastric pain, nausea, melena	0	1	1	1	9	1	1	1	9	1	1878	NR	NR	NR	NR	NR	NR	NR	NR	9	1	Day 10 of admission	Entire esophagus	Entire esophagus	0	0	0	0	1	1	9	1
R21	Acute esophageal necrosis as a complication of diabetic ketoacidosis: A case report	2021	Canada	World Journal of Clinical Cases	case report	28	Original authors’ description	AEN occurred without overt upper gastrointestinal bleeding at presentation.	63	1	Type 2	1	0	9	Hypertension; dyslipidemia	Possible ketogenic diet trigger for DKA; recent semaglutide use	Severe epigastric pain; dysphagia; odynophagia; anorexia; nausea; non-bloody non-bilious emesis	0	0	0	0	0	1	1	0	0	0	1476	7.02	5	25	NR	NR	NR	16.5	17.9 x10^3/µL	0	1	during admission	Mid to distal esophagus with circumferential black necrotic changes, sharply demarcated at the GEJ	Mid/distal-predominant	1	1	0	0	0	0	0	1
R22	Gurvits syndrome in diabetic ketoacidosis	2022	NR	Revista Española de Enfermedades Digestivas	letter/case report	17	Original authors’ description	Letter to the editor; alcohol-related factor.	65	1	NR	9	9	1	Alcohol abuse	NR	Hematemesis	0	1	1	9	9	9	9	9	9	9	NR	NR	NR	NR	NR	NR	NR	NR	NR	9	1	On admission	Distal esophagus	Mid/distal-predominant	1	9	0	0	0	9	9	1
R23	Gurvits syndrome: a case of acute esophageal necrosis associated with diabetic ketoacidosis	2022	Japan	BMC Gastroenterology	case report	26	Original authors’ description	No additional note.	66	1	Type 2	1	9	1	Obstructive pulmonary disease; alcohol abuse	Stopped medications including insulin for several days because of nausea	Coffee-ground emesis; dyspnea; malaise; abdominal pain; nausea	0	1	1	9	9	1	9	0	0	0	730	7.294	10.5	27.5	12.09	1.99	98.7	7.7	11 x10^3/µL	9	1	During admission after initial DKA treatment	Middle and distal esophagus	Mid/distal-predominant	0	1	0	0	0	9	9	1
R24	Acute esophageal necrosis complicating diabetic ketoacidosis in a patient with type II diabetes mellitus and excessive cola consumption: a case report	2022	Greece	Diabetology International	case report	28	Original authors’ description	SGLT2 inhibitor use; excessive cola consumption; low nutritional status/malnutrition.	47	1	Type 2	1	1	0	Coronary heart disease; dyslipidemia; GERD; malnourishment	Excessive cola consumption; DKA; SGLT2 inhibitor	Chest pain; nausea; odynophagia; gradual decline in consciousness	0	9	9	9	1	9	1	1	9	9	695	7.12	4.3	22.4	NR	2	126	46.3% hematocrit	32.7×10^3/µL	9	1	During admission	Upper to lower esophageal sphincter	Entire esophagus	0	0	0	0	0	0	0	1
R25	Association of Candida esophagitis with acute esophageal necrosis	2022	USA	Proceedings (Baylor University Medical Center)	case report	23	Original authors’ description	Concomitant Candida esophagitis.	53	1	Type 2	1	9	1	Chronic kidney disease; chronic pancreatitis; alcoholic Child B cirrhosis	DKA	Nausea; nonbloody/nonbilious vomiting; diffuse abdominal pain; later coffee-ground emesis and melena	1	1	1	1	9	9	9	0	9	9	675	7.3	16	26	NR	1.4	36	8.3 to 6.5	17×10^3/µL	1	1	Hospital day 2	Mid to distal esophagus	Mid/distal-predominant	0	1	0	0	9	1	9	1
R26	Acute Esophageal Necrosis or Black Esophagus in the Setting of Diabetic Ketoacidosis	2023	USA	Journal of Investigative Medicine High Impact Case Reports	case report	23	Original authors’ description	No additional note.	54	0	Type 1	1	9	9	ESRD; neuropathy; retinopathy; gastroparesis; hypertension; hyperlipidemia	Missed insulin due to nausea/vomiting	Persistent nausea/vomiting; later dysphagia, dyspepsia, melena	1	1	0	1	9	9	1	0	1	0	1149	NR	7	34	NR	NR	NR	11	24x10^3/cmm	0	1	Following morning after melena	Middle and lower esophagus	Mid/distal-predominant	1	0	0	0	9	1	9	1
R27	Black Esophagus or Gurvits Syndrome: A Rare Cause of Upper Gastrointestinal Bleeding in Diabetic Ketoacidosis	2023	USA	Cureus	case report	24	Original authors’ description	Hemodynamic instability with upper gastrointestinal bleeding during DKA treatment.	36	1	Type 1	1	9	0	ESRD on hemodialysis; hypertension	DKA	Abdominal pain; nausea; vomiting bright red blood; later recurrent hematemesis	0	1	1	1	9	1	9	1	9	9	1491	7.3	9	41	1.4	6.32	101	7.5 then 5.6	10.2 x10^9/L	1	1	Next day after admission	Middle and distal third	Mid/distal-predominant	0	0	0	0	9	1	9	1
R28	A View in the Dark: Two Cases of Acute Esophageal Necrosis in the Setting of Diabetic Ketoacidosis - Case 1	2024	USA	Journal of Investigative Medicine High Impact Case Reports	case series case	27	Original authors’ description	Concomitant Candida esophagitis.	52	1	IDDM	1	9	9	Hypertension	Missed insulin	Bizarre behavior; vomiting	1	1	9	1	0	0	0	0	0	0	665	6.99	7	27.5	7.3	2.9	76	NR	30.3 x10^3/µL	9	1	During ICU course	Upper, middle, and lower thirds	Entire esophagus	0	0	0	0	9	1	9	1
R29	A View in the Dark: Two Cases of Acute Esophageal Necrosis in the Setting of Diabetic Ketoacidosis - Case 2	2024	USA	Journal of Investigative Medicine High Impact Case Reports	case series case	27	Original authors’ description	Concomitant septic shock.	60	1	Type 2	1	9	0	Hypertension; chronic constipation; Parkinson's disease	Possible infection/colitis with DKA	Abdominal pain/distension; nausea; constipation; shortness of breath; later melena	0	1	9	1	0	1	9	1	1	1	393	7.13	12.3	24	13.2	2.02	24	NR	12.4 x10^3/µL	9	1	Bedside EGD during ICU admission	middle, and lower thirds	Mid/distal-predominant	0	9	0	0	9	1	9	1
R30	A Case of Diabetic Ketoacidosis Complicated With Necrotizing Esophagitis	2024	Japan	Cureus	case report	24	Original authors’ description	No additional note.	49	1	Type 1	1	9	9	Slowly progressive type 1 diabetes mellitus	DKA after nausea/vomiting following meal	Nausea; frequent coffee residue-like vomiting	0	1	1	9	9	9	9	0	0	0	770	7.317	10.8	36.2	NR	1.1	37	15.3	17.6 x10^3/µL	9	1	Same day	Middle esophagus to gastric junction	Mid/distal-predominant	9	1	0	0	0	9	9	1
R31	Acute esophageal necrosis syndrome as a rare complication of diabetic ketoacidosis	2024	Belgium	Journal of Translational Internal Medicine	letter/case report	18	Original authors’ description	Letter to the editor; severe hypovolemia/low-flow state in diabetic ketoacidotic decompensation	78	1	Type 2	1	9	9	Acute renal failure	DKA	Hematemesis/brownish vomiting with blood clots; epigastric and retrosternal pain	0	1	1	9	1	1	9	1	9	9	553	7.24	NR	NR	3.5	5.3	226	NR	NR	9	1	During hospitalization	Entire esophagus	Entire esophagus	9	9	0	0	1	9	9	1
R32	Managing Acute Esophageal Necrosis Secondary to Diabetic Ketoacidosis in a Rural Centre: A Case Report and Proposed Algorithm for Management	2025	Australia	Clinical Case Reports	case report	26	Original authors’ description	Rural-center case; prolonged admission with delirium and urosepsis.	82	1	Type 2	1	9	1	Cerebrovascular disease; previous ulcerative esophagitis	fall preceded by days of nausea	Days of nausea; vague abdominal pain; later hematemesis and melena	1	1	1	1	9	1	9	9	1	9	522	7.18	NR	NR	NR	Acute kidney injury	NR	8.2	NR	1	1	Day 1 admission	Distal esophagus	Mid/distal-predominant	0	9	0	0	0	1	9	1
R33	Black Esophagus Under the Scope: Gurvits Syndrome in a Patient With Diabetic Ketoacidosis	2025	Lebanon	Cureus	case report	24	Original authors’ description	Urosepsis-triggered DKA	60	0	Type 2	1	9	9	Hypertension; coronary artery disease; urosepsis	Pyelonephritis/urosepsis	Fatigue; chills; dysuria; bilateral flank pain; later melena	1	1	9	1	9	9	9	1	1	9	>600	7.12	10	34	NR	1.99	86	12.6	20×10^3/µL	9	1	During hospitalization	Mid-to-distal esophagus	Mid/distal-predominant	9	9	0	0	9	1	1	1
R34	Acute Esophageal Necrosis: A Case Series of Two Critically Ill Patients - Case 2	2025	USA	Journal of Community Hospital Internal Medicine Perspectives	case series case	22	Original authors’ description	Case 2 only included; Case 1 was not DKA-associated and was excluded from the DKA-associated AEN case-level analysis.	77	0	Type 2	1	9	9	Type 2 diabetes mellitus; UTI	DKA with UTI	Altered mental status; coffee-ground emesis; fatigue; diarrhea	0	1	1	9	9	9	9	0	1	9	450	NR	NR	26	10.1	NR	NR	NR	20.2×10^3/µL	9	1	During admission	Cervical esophagus to GEJ	Entire esophagus	9	9	0	0	9	9	9	1
R35	A Case of Black Esophagus in a Patient Presenting With Dyspnea	2025	Korea	Korean Journal of Helicobacter and Upper Gastrointestinal Research	case report	26	Original authors’ description	Previously undiagnosed diabetes; concomitant esophageal candidiasis.	70	1	NR	0	9	9	None significant reported	DKA secondary to previously undiagnosed DM	Dyspnea; dyspepsia; mild vomiting; later dysphagia and odynophagia	0	9	0	0	9	9	1	0	9	9	252	7.401	9.3	40.7	NR	NR	NR	12.9	28.4x10^3/µL	9	1	During admission	Entire esophagus	Entire esophagus	0	0	0	0	9	9	9	1
R36	Prominent black esophagus, Wischnewsky spots, and black duodenum in a fatal hypothermia case with an underlying diabetic ketoacidosis	2025	Japan	Forensic Science, Medicine and Pathology	autopsy case report	20	Original authors’ description	Autopsy case; fatal hypothermia with underlying DKA; Wischnewsky spots and black duodenum	49	1	Type 1	1	0	0	Type 1 DM; hypothermia	Ceased insulin several weeks earlier	Found unresponsive in unheated hallway; CPA 10 h later	0	9	9	9	9	9	9	1	9	9	883	NR	NR	NR	NR	NR	NR	NR	NR	9	0	NA	Distal esophagus	Mid/distal-predominant	1	1	0	0	9	9	9	0
R37	Autopsy case of a possible enigmatic triad accompanied by black esophagus and Wischnewsky spots	2026	Japan	Legal Medicine	autopsy case report	21	Original authors’ description	Autopsy case; possible enigmatic triad consisting of DKA, hypertriglyceridemia, and acute pancreatitis; possible olanzapine-related metabolic deterioration.	50s	1	NR	9	0	0	Hypertension; bipolar disorder	Possible olanzapine-associated hyperglycemia; exact trigger uncertain	Felt unwell for 10 days; found in CPA	0	9	9	9	9	9	9	1	No clear sepsis	9	1664	NR	NR	NR	NR	NR	NR	NR	NR	9	0	NA	Distal esophagus	Mid/distal-predominant	9	1	0	0	0	9	9	0
R38	When Hyperglycemia Turns Black: Acute Necrotizing Esophagitis in a Catastrophic Metabolic Crisis: A Case Report	2026	Romania	Life	case report	26	Original authors’ description	Severe hyperglycemic metabolic crisis with ketoacidosis/lactic acidosis; severe thrombocytopenia.	54	1	Type 2	1	9	1	chronic alcohol use; chronic pancreatitis; suspected bacterial pneumonia	Extreme hyperglycemic crisis	Had several days of asthenia, poor oral intake, confusion; later upper GI bleeding	0	1	9	9	9	9	9	1	1	1	~1000	6.96	5	NR	8	0.53-0.57 later	48	8.2	3.75×10^3/µL	9	1	Urgent endoscopy during ICU stay	Distal esophagus	Mid/distal-predominant	0	1	0	0	9	1	9	1
R39	Acute Esophageal necrosis associated with diabetic ketoacidosis and alcohol intoxication	2026	India	Oxford Medical Case Reports	clinical image/case report	18	Original authors’ description	Clinical image; concomitant alcohol intoxication/binge drinking.	52	1	NR	9	9	1	Deranged liver function tests	Alcohol intoxication with DKA	Coffee-brown vomitus and melena	0	1	1	1	9	9	9	0	9	9	454	7.2	NR	NR	NR	NR	NR	10.2	NR	9	1	During admission	Entire esophagus	Entire esophagus	0	0	0	0	9	9	9	1
Notes: AEN, acute esophageal necrosis; DKA, diabetic ketoacidosis; GI, gastrointestinal; ICU, intensive care unit; NA, not applicable; NR, not reported; PPI, proton pump inhibitor; SGLT2, sodium-glucose cotransporter 2; TPN, total parenteral nutrition. Binary variables are coded as 1 = present/yes, 0 = absent/no, and 9 = not reported or unclear. The basis for DKA-associated AEN classification was…
[truncated: 8 more columns]
