# Supplementary material for: Acute esophageal necrosis in patients with diabetic ketoacidosis: a systematic review of clinical features and outcomes
Source: Clin J Gastroenterol. 2026 Jul 6;19(4):713–21. doi: 10.1007/s12328-026-02383-4 (PMC13424806; doi:10.1007/s12328-026-02383-4)
Supplement: Supplementary file 2 — Supplementary Material 2. [file 12328_2026_2383_MOESM2_ESM.xlsx]

## Sheet: CARE_scores
First author	Year	Journal	Study type	CARE score	○	△	×	Overall quality
Kim and Choi	2007	World Journal of Gastroenterology	Case report	20	16	8	6	Moderate
Usmani	2011	Connecticut Medicine	Case report / brief report	19	16	6	8	Moderate
Gupta	2013	Gastroenterology	Clinical challenge / case report	21	17	8	5	Moderate
Talebi-Bakhshayesh	2015	Archives of Iranian Medicine	Case report	18	15	6	9	Moderate
Galtés	2016	Revista Española de Enfermedades Digestivas	Autopsy picture / case report	16	12	8	10	Low to moderate
Rigolon	2016	World Journal of Clinical Cases in Gastrointestinal	Case report	27	26	2	1	High
Choksi	2017	Medicine	Case report	21	19	6	5	Moderate
Sakatoku	2017	Surgical Case Reports	Case report	26	24	6	0	High
Field	2018	Case Reports in Gastrointestinal Medicine	Case report	21	18	9	3	Moderate
Haghbayan	2018	CMAJ	Clinical image	18	14	11	5	Moderate
Yamamoto	2018	Romanian Journal of Legal Medicine	Autopsy case report	19	17	4	9	Moderate
Ghoneim	2019	Case Reports in Gastroenterology	Case series	24	22	5	3	Moderate
McCarthy	2019	American Journal of Forensic Medicine and Pathology	Autopsy case report	20	18	6	6	Moderate
Uyar	2019	Turkish Journal of Gastroenterology	Diagnostic challenge / case report	19	16	7	7	Moderate
Uhlenhopp	2020	Clinics and Practice	Case report	24	24	5	1	Moderate
Vien	2020	Case Reports in Medicine	Case report	22	21	4	5	Moderate
Gavric	2021	ACG Case Reports Journal	Image / short case report	21	19	6	5	Moderate
Moss	2021	World Journal of Clinical Cases	Case report	28	27	2	1	High
Sandhu	2021	JGH Open	Case report	25	24	5	1	High
Avramidou	2022	Diabetology International	Case report	28	27	2	1	High
Kitawaki	2022	BMC Gastroenterology	Case report	26	25	4	1	High
Valadão	2022	Revista Española de Enfermedades Digestivas	Letter to the editor	17	14	8	8	Low to moderate
Warraich	2022	Proceedings (Baylor University Medical Center)	Case report / brief report	23	22	7	1	Moderate
Alsakarneh	2023	Journal of Investigative Medicine High Impact Case Reports	Case report	23	22	5	3	Moderate
Jaber	2023	Cureus	Case report	24	23	5	1	Moderate
Bathobakae	2024	Journal of Investigative Medicine High Impact Case Reports	Case series	27	26	3	1	High
El Ali	2024	Journal of Translational Internal Medicine	Letter to the editor	18	16	9	5	Moderate
Kawashima	2024	Cureus	Case report	24	23	6	1	Moderate
Alkhalil	2025	Cureus	Case report	24	23	6	1	Moderate
Jeong	2025	Korean Journal of Helicobacter and Upper Gastrointestinal Research	Case report	26	25	2	3	High
Mehraban	2025	Journal of Community Hospital Internal Medicine Perspectives	Case series	22	21	6	3	Moderate
Takasu	2025	Forensic Science, Medicine and Pathology	Autopsy case report	20	20	4	6	Moderate
Wang	2025	Clinical Case Reports	Case report + algorithm	26	25	4	1	High
Anton	2026	Life	Case report	26	25	4	1	High
Shastri	2026	Oxford Medical Case Reports	Clinical image	18	16	8	6	Moderate
Takasu	2026	Legal Medicine	Autopsy case report	21	21	3	6	Moderate
Notes: CARE, CAse REport; AEN, acute esophageal necrosis; DKA, diabetic ketoacidosis. Methodological quality was assessed using the 30-item CARE checklist. Each item was scored as adequately reported, partially reported, or not reported/unclear. The CARE score represents the number of adequately reported items, with a maximum score of 30. The symbols ○, △, and × indicate adequately reported, part…

## Sheet: Summary
CARE checklist assessment summary
Number of reports	36
Minimum CARE score	16
Maximum CARE score	28
Mean CARE score	22.3
Median CARE score	22
High quality (≥25)	10
Moderate quality (18–24)	24
Low to moderate (<18)	2
English summary sentence	The CARE scores ranged from 16 to 28, with most reports rated as moderate to high quality. Lower scores were mainly observed in autopsy reports, clinical images, and letters because treatment details, patient perspective, and follow-up information were inherently limited.
Suggested manuscript text	Methodological quality was assessed using the 30-item CARE checklist. The CARE scores ranged from 16 to 28, with most reports rated as moderate to high quality. Lower scores were mainly observed in autopsy reports, clinical images, and letters because treatment details, patient perspective, and follow-up information were inherently limited. Therefore, the findings were interpreted as descriptive …
